# Supplementary material for: Transcriptomic profiling of human skin biopsies in the clinical trial setting: A protocol for high quality RNA extraction from skin tumours
Source: Wellcome Open Res. 2018 Apr 23;3:45. [Version 1] doi: 10.12688/wellcomeopenres.14360.1 (PMC5989147; doi:10.12688/wellcomeopenres.14360.1)
Supplement: Supplementary file 1 [file wellcomeopenres-3-15623-s0000.tgz]

Archive with 1 entries (1 files):
- 26627eab-a18c-4a61-a9b2-a712b66c3424.docx
